# Supplementary material for: Real-World Effectiveness of COVID-19 Vaccine and Identification of SARS-CoV-2 Variants among People Living with HIV on Highly Active Antiretroviral Therapy in Central Kerala of India—An Ambi-Directional Cohort Study
Source: Viruses. 2023 Oct 30;15(11):2187. doi: 10.3390/v15112187 (PMC10674822; doi:10.3390/v15112187)
Supplement: Supplementary file 1 [file viruses-15-02187-s001.zip]

Archive with 1 entries (1 files):
- viruses-2636075-supplementary.xlsx
