# Supplementary material for: Real-World Effectiveness of COVID-19 Vaccine and Identification of SARS-CoV-2 Variants among People Living with HIV on Highly Active Antiretroviral Therapy in Central Kerala of India—An Ambi-Directional Cohort Study
Source: Viruses. 2023 Oct 30;15(11):2187. doi: 10.3390/v15112187 (PMC10674822; doi:10.3390/v15112187)
Supplement: Supplementary file 1 [file viruses-15-02187-s001.zip › viruses-2636075-supplementary.xlsx]

## Sheet: Sheet1
poly	Gene	SNP	Sample frequency	Sample ID
1	S	Ala1020Ser	2	2	713
2	ORF1ab	Ala1352Ala	1	482
3	ORF1ab	Ala1397Ala	2	482	484
4	ORF1ab	Ala1707Ala	1	630
5	ORF1ab	Ala2248Ser	1	44
6	ORF1ab	Ala2710Thr	1	105
7	M	Ala63Thr	10	2	44	105	444	482	484	511	613	630	713
8	ORF1ab	Ala735Ala	1	44
9	N	Arg203Arg	10	2	44	105	444	482	484	511	613	630	713
10	N	Arg203Lys	10	2	44	105	444	482	484	511	613	630	713
11	ORF1ab	Arg207Arg	2	482	484
12	ORF6	Arg20Arg	8	44	105	444	482	484	511	613	630
13	S	Arg408Ser	9	44	105	444	482	484	511	613	630	713
14	N	Arg40His	2	2	444
15	ORF1ab	Arg4618Arg	1	630
16	ORF1ab	Arg6997Pro	2	2	713
17	ORF1ab	Asn2454Ile	1	105
18	S	Asn440Lys	1	482
19	S	Asn501Tyr	9	2	44	444	482	484	511	613	630	713
20	ORF7a	Asn52Asn	2	2	713
21	ORF1ab	Asn6170Asp	1	44
22	S	Asn679Lys	10	2	44	105	444	482	484	511	613	630	713
23	S	Asn764Lys	10	2	44	105	444	482	484	511	613	630	713
24	S	Asn969Lys	10	2	44	105	444	482	484	511	613	630	713
25	S	Asp1146Asp	2	44	484
26	ORF1ab	Asp3311Asp	9	2	105	444	482	484	511	613	630	713
27	M	Asp3Asn	1	713
28	S	Asp405Asn	10	2	44	105	444	482	484	511	613	630	713
29	ORF1ab	Asp4105Tyr	1	44
30	S	Asp614Gly	10	2	44	105	444	482	484	511	613	630	713
31	ORF6	Asp61Asp	7	44	105	444	482	484	511	630
32	ORF6	Asp61His	8	44	105	444	482	484	511	613	630
33	ORF6	Asp61Val	8	44	105	444	482	484	511	613	630
34	S	Asp796Tyr	8	2	44	444	482	484	511	613	713
35	ORF1ab	Cys2210Tyr	1	44
36	ORF1ab	Cys2452Phe	1	44
37	ORF1ab	Gln1021Arg	1	44
38	S	Gln493Arg	6	444	482	484	511	613	630
39	S	Gln498Arg	8	2	444	482	484	511	613	630	713
40	S	Gln954His	10	2	44	105	444	482	484	511	613	630	713
41	ORF3a	Glu261*	1	44
42	ORF1ab	Glu3882Glu	1	511
43	ORF1ab	Glu3965Glu	2	2	713
44	S	Glu484Ala	8	2	444	482	484	511	613	630	713
45	ORF1ab	Gly1307Ser	10	2	44	105	444	482	484	511	613	630	713
46	S	Gly142Asp	1	484
47	S	Gly181Val	1	511
48	N	Gly19Gly	2	2	713
49	N	Gly204Arg	10	2	44	105	444	482	484	511	613	630	713
50	N	Gly30Gly	3	2	482	713
51	S	Gly339Asp	10	2	44	105	444	482	484	511	613	630	713
52	ORF1ab	Gly3676Ser	5	2	482	484	613	713
53	ORF1ab	His1113Tyr	1	511
54	ORF1ab	His2659Tyr	1	444
55	S	His655Tyr	10	2	44	105	444	482	484	511	613	630	713
56	ORF3a	His78His	1	511
57	ORF3a	Ile179Ile	1	44
58	ORF1ab	Ile2385Ile	1	44
59	N	Ile337Ile	2	482	484
60	ORF1ab	Ile3853Ile	1	444
61	ORF1ab	Ile4205Ile	10	2	44	105	444	482	484	511	613	630	713
62	ORF7b	Leu18Leu	1	484
63	S	Leu24Ser	6	2	44	105	484	613	713
64	ORF1ab	Leu3027Phe	8	2	44	444	482	484	511	613	713
65	ORF1ab	Leu3201Phe	8	44	105	444	482	484	511	613	630
66	ORF1ab	Leu4526Ser	1	44
67	S	Leu452Arg	2	2	713
68	ORF1ab	Leu4715Leu	10	2	44	105	444	482	484	511	613	630	713
69	ORF1ab	Leu6564Leu	9	2	44	444	482	484	511	613	630	713
70	ORF1ab	Lys1202Asn	2	482	484
71	S	Lys147Glu	1	444
72	S	Lys417Asn	3	482	484	511
73	S	Lys417Thr	2	482	484
74	ORF1ab	Lys6597Arg	8	2	44	444	482	484	511	613	713
75	ORF1ab	Met6456Thr	1	630
76	M	Phe112Phe	4	44	105	613	630
77	ORF1ab	Phe3677Leu	4	482	484	613	713
78	S	Phe486Val	2	2	713
79	ORF1ab	Phe6793Phe	1	630
80	ORF3a	Phe8Phe	3	444	482	484
81	ORF1ab	Phe924Phe	10	2	44	105	444	482	484	511	613	630	713
82	N	Pro13Leu	10	2	44	105	444	482	484	511	613	630	713
83	ORF1ab	Pro1977Pro	2	44	630
84	S	Pro681His	9	44	105	444	482	484	511	613	630	713
85	S	Ser1123Phe	2	2	630
86	ORF1ab	Ser135Arg	9	2	44	105	444	482	484	511	613	713
87	S	Ser371Phe	10	2	44	105	444	482	484	511	613	630	713
88	S	Ser373Pro	10	2	44	105	444	482	484	511	613	630	713
89	S	Ser375Phe	10	2	44	105	444	482	484	511	613	630	713
90	ORF1ab	Ser3884Ser	1	511
91	N	Ser413Arg	8	2	444	482	484	511	613	630	713
92	S	Ser477Asn	8	2	444	482	484	511	613	630	713
93	ORF1ab	Ser5150Phe	10	2	44	105	444	482	484	511	613	630	713
94	ORF1ab	Ser5358Thr	1	630
95	ORF1ab	Ter5384Argext*?	1	105
96	ORF1ab	Ter5556Glnext*?	1	630
97	ORF1ab	Thr1017Ile	1	511
98	ORF1ab	Thr1328Ile	1	105
99	M	Thr172Thr	2	2	713
100	S	Thr19Ile	10	2	44	105	444	482	484	511	613	630	713
101	ORF3a	Thr223Ile	10	2	44	105	444	482	484	511	613	630	713
102	ORF1ab	Thr3090Ile	10	2	44	105	444	482	484	511	613	630	713
103	ORF1ab	Thr3255Ile	10	2	44	105	444	482	484	511	613	630	713
104	S	Thr376Ala	10	2	44	105	444	482	484	511	613	630	713
105	S	Thr478Lys	8	2	444	482	484	511	613	630	713
106	ORF1ab	Thr5966Thr	10	2	44	105	444	482	484	511	613	630	713
107	ORF7a	Thr61Ile	1	613
108	ORF3a	Thr64Thr	10	2	44	105	444	482	484	511	613	630	713
109	ORF1ab	Thr842Ile	10	2	44	105	444	482	484	511	613	630	713
110	E	Thr9Ile	10	2	44	105	444	482	484	511	613	630	713
111	S	Tyr505His	9	2	44	444	482	484	511	613	630	713
112	ORF1ab	Tyr5359Tyr	4	44	105	613	630
113	ORF1ab	Tyr5715Tyr	9	2	44	105	444	482	484	511	613	713
114	S	Val213Gly	10	2	44	105	444	482	484	511	613	630	713
115	ORF1ab	Val2238Val	2	2	713
116	ORF1ab	Val2542Asp	1	630
117	ORF1ab	Val3053Val	7	2	444	482	484	511	613	713
118	ORF1ab	Val4702Val	1	44
119	ORF1ab	Val503Phe	1	44
120	ORF1ab	Val5527Ala	1	511
121	S	Val70Ile	1	2
